# Supplementary material for: Combining Experimental and Computational Methods to Produce Conjugates of Anticholinesterase and Antioxidant Pharmacophores with Linker Chemistries Affecting Biological Activities Related to Treatment of Alzheimer’s Disease
Source: Molecules. 2024 Jan 9;29(2):321. doi: 10.3390/molecules29020321 (PMC10820264; doi:10.3390/molecules29020321)
Supplement: Supplementary file 1 [file molecules-29-00321-s001.zip]

Archive with 1 entries (1 files):
- molecules-2724156-supplementary.pdf
